# Supplementary material for: Optimizing Water–Fertilizer Coupling Across Different Growth Stages of Tomato in Yellow Sand Substrate: Toward Enhanced Yield, Quality, and Resource Use Efficiency
Source: Plants (Basel). 2025 Mar 17;14(6):936. doi: 10.3390/plants14060936 (PMC11946079; doi:10.3390/plants14060936)
Supplement: Supplementary file 1 [file plants-14-00936-s001.zip]

Archive with 1 entries (1 files):
- plants-3498433-supplementary.pdf
